# Supplementary material for: Insulin B-chain hybrid peptides are agonists for T cells reactive to insulin B:9-23 in autoimmune diabetes
Source: Front Immunol. 2022 Aug 10;13:926650. doi: 10.3389/fimmu.2022.926650 (PMC9399855; doi:10.3389/fimmu.2022.926650)
Supplement: Supplementary file 1 [file DataSheet_1.zip]

Archive with 7 entries (5 files):
- Data Sheet 1 (17)/
- Data Sheet 1 (17)/Data Sheet 1/
- Data Sheet 1 (17)/Data Sheet 1/FigS1.pdf
- Data Sheet 1 (17)/Data Sheet 1/FigS2.pdf
- Data Sheet 1 (17)/Data Sheet 1/Table S2.pdf
- Data Sheet 1 (17)/Data Sheet 1/TableS1.pdf
- Data Sheet 1 (17)/Data Sheet 1/FigS3.tiff
